# Supplementary material for: Elevated ubiquitin phosphorylation by PINK1 contributes to proteasomal impairment and promotes neurodegeneration
Source: eLife. 2025 Jul 31;14:RP103945. doi: 10.7554/eLife.103945 (PMC12313235; doi:10.7554/eLife.103945)
Supplement: Figure 1—source data 3. [file elife-103945-fig1-data3.zip]

Archive with 8 entries (8 files):
- GAPDH-2.tif
- GAPDH-3.tif
- GAPDH-4.tif
- pUb-1.tif
- pUb-2.tif
- pUb-3.tif
- pUb-4.tif
- GAPDH-1.tif
