# Supplementary material for: Elevated ubiquitin phosphorylation by PINK1 contributes to proteasomal impairment and promotes neurodegeneration
Source: eLife. 2025 Jul 31;14:RP103945. doi: 10.7554/eLife.103945 (PMC12313235; doi:10.7554/eLife.103945)
Supplement: Figure 2—source data 6. [file elife-103945-fig2-data6.zip]

Archive with 4 entries (4 files):
- GAPDH-1.png
- GAPDH-2.png
- pUb-1.png
- pUb-2.png
