# Supplementary material for: Elevated ubiquitin phosphorylation by PINK1 contributes to proteasomal impairment and promotes neurodegeneration
Source: eLife. 2025 Jul 31;14:RP103945. doi: 10.7554/eLife.103945 (PMC12313235; doi:10.7554/eLife.103945)
Supplement: Figure 3—source data 2. [file elife-103945-fig3-data2.zip]

Archive with 12 entries (12 files):
- 1-1.tif
- 1-2.tif
- 1-3.tif
- 1-4.tif
- 2-1.tif
- 2-2.tif
- 2-3.tif
- 2-4.tif
- 3-1.tif
- 3-2.tif
- 3-3.tif
- 3-4.tif
