# Supplementary material for: Elevated ubiquitin phosphorylation by PINK1 contributes to proteasomal impairment and promotes neurodegeneration
Source: eLife. 2025 Jul 31;14:RP103945. doi: 10.7554/eLife.103945 (PMC12313235; doi:10.7554/eLife.103945)
Supplement: Figure 4—source data 12. [file elife-103945-fig4-data12.zip]

Archive with 10 entries (10 files):
- Ponceau staining-1.tif
- Ponceau staining-2.tif
- Ponceau staining-3.tif
- Ponceau staining-4.tif
- Ponceau staining-5.tif
- Ub-1.tif
- Ub-2.tif
- Ub-3.tif
- Ub-4.tif
- Ub-5.tif
