# Supplementary material for: Elevated ubiquitin phosphorylation by PINK1 contributes to proteasomal impairment and promotes neurodegeneration
Source: eLife. 2025 Jul 31;14:RP103945. doi: 10.7554/eLife.103945 (PMC12313235; doi:10.7554/eLife.103945)
Supplement: Figure 6—source data 2. [file elife-103945-fig6-data2.zip]

Archive with 3 entries (3 files):
- pUb.tif
- GAPDH.tif
- PINK1.tif
