# Supplementary material for: Elevated ubiquitin phosphorylation by PINK1 contributes to proteasomal impairment and promotes neurodegeneration
Source: eLife. 2025 Jul 31;14:RP103945. doi: 10.7554/eLife.103945 (PMC12313235; doi:10.7554/eLife.103945)
Supplement: Figure 6—source data 4. [file elife-103945-fig6-data4.zip]

Archive with 4 entries (4 files):
- GAPDH-1.tif
- GAPDH-2.tif
- PINK1-1.tif
- PINK1-2.tif
