# Supplementary material for: Elevated ubiquitin phosphorylation by PINK1 contributes to proteasomal impairment and promotes neurodegeneration
Source: eLife. 2025 Jul 31;14:RP103945. doi: 10.7554/eLife.103945 (PMC12313235; doi:10.7554/eLife.103945)
Supplement: Figure 8—source data 2. [file elife-103945-fig8-data2.zip]

Archive with 4 entries (4 files):
- GAPDH 1.tif
- GAPDH 2.tif
- p-CREB 1.tif
- p-CREB 2.tif
